# Supplementary material for: A Simulation-Data-Based Machine Learning Model for Predicting Basic Parameter Settings of the Plasticizing Process in Injection Molding
Source: Polymers (Basel). 2021 Aug 10;13(16):2652. doi: 10.3390/polym13162652 (PMC8401074; doi:10.3390/polym13162652)
Supplement: Supplementary file 1 [file polymers-13-02652-s001.zip]

Archive with 1 entries (1 files):
- polymers-1309672-supplementary.pdf
